# Supplementary material for: Automated quantification of vacuole fusion and lipophagy in Saccharomyces cerevisiae from fluorescence and cryo-soft X-ray microscopy data using deep learning
Source: Autophagy. 2023 Oct 31;20(4):902–22. doi: 10.1080/15548627.2023.2270378 (PMC11062380; doi:10.1080/15548627.2023.2270378)
Supplement: Supplemental Material [file KAUP_A_2270378_SM0821.zip]

Archive with 2 entries (2 files):
- SupplVideo_Egeberg_etal.avi
- Supplemental_material_Egebjerg_etal_0210_2023 R4.docx
